# Supplementary material for: Effects of Pomegranate Juice on Androgen Levels, Inflammation and Lipid Profile in Polycystic Ovary Syndrome: A Systematic Review and Meta-Analysis
Source: J Clin Med. 2025 Aug 3;14(15):5458. doi: 10.3390/jcm14155458 (PMC12346944; doi:10.3390/jcm14155458)
Supplement: Supplementary file 1 [file jcm-14-05458-s001.zip]

Archive with 1 entries (1 files):
- jcm-3774379-supplementary.pdf
